# Supplementary material for: Antimelanogenesis Effects of Theasinensin A
Source: Int J Mol Sci. 2021 Jul 12;22(14):7453. doi: 10.3390/ijms22147453 (PMC8305159; doi:10.3390/ijms22147453)
Supplement: Supplementary file 1 [file ijms-22-07453-s001.zip]

Archive with 1 entries (1 files):
- ijms-1274736-supplementary.pdf
